# Supplementary material for: Differential Analysis of Venous Sinus Diameters: Unveiling Vascular Alterations in Patients with Multiple Sclerosis
Source: Diagnostics (Basel). 2024 Aug 13;14(16):1760. doi: 10.3390/diagnostics14161760 (PMC11353770; doi:10.3390/diagnostics14161760)
Supplement: Supplementary file 1 [file diagnostics-14-01760-s001.zip]

Archive with 1 entries (1 files):
- diagnostics-3075005-supplementary.pdf
